# Supplementary material for: Proactive community support tailored to holistic needs: A cohort study
Source: Cancer Med. 2018 Aug 13;7(9):4836–45. doi: 10.1002/cam4.1709 (PMC6144151; doi:10.1002/cam4.1709)
Supplement: Supplementary file 1 [file CAM4-7-4836-s001.zip]

Archive with 1 entries (1 files):
- cam41709-sup-0001-supinfo
